# Supplementary material for: Ocular Inflammation Induced by Immune Checkpoint Inhibitors
Source: J Clin Med. 2022 Aug 25;11(17):4993. doi: 10.3390/jcm11174993 (PMC9456546; doi:10.3390/jcm11174993)
Supplement: Supplementary file 1 [file jcm-11-04993-s001.zip]

Archive with 1 entries (1 files):
- jcm-1881715-supplementary.pdf
